# Supplementary material for: Nonlinear and Sex-Specific Associations of Vitamin D Metabolites with Inflammatory Blood Markers in 125,537 Adults
Source: Nutrients. 2025 Nov 24;17(23):3670. doi: 10.3390/nu17233670 (PMC12694123; doi:10.3390/nu17233670)
Supplement: Supplementary file 1 [file nutrients-17-03670-s001.zip]

Archive with 1 entries (1 files):
- nutrients-3998200-supplementary.pdf
